# Supplementary material for: Sub-inhibitory concentrations of oxacillin modulate biogenesis and function of extracellular vesicles secreted by oxacillin-sensitive methicillin-resistant Staphylococcus aureus
Source: Front Microbiol. 2025 Aug 4;16:1616536. doi: 10.3389/fmicb.2025.1616536 (PMC12358487; doi:10.3389/fmicb.2025.1616536)
Supplement: Supplementary file 1 [file Data_Sheet_1.zip]

Archive with 3 entries (3 files):
- Additional file 3.docx
- Additional file 1.docx
- Additional file 2.docx
